# Supplementary material for: An efficient visualization tool for the analysis of protein mutation matrices
Source: BMC Bioinformatics. 2008 Apr 28;9:218. doi: 10.1186/1471-2105-9-218 (PMC2390542; doi:10.1186/1471-2105-9-218)
Supplement: Additional file 2 — Matrix visualization toolkit in vTk. [file 1471-2105-9-218-S2.zip]

Archive with 5 entries (5 files):
- visMat/fileHandler.tcl
- visMat/haHydrophilicityMatrix.csv
- visMat/parseData.tcl
- visMat/pkgIndex.tcl
- visMat/visMat.tcl
