# Supplementary material for: An efficient visualization tool for the analysis of protein mutation matrices
Source: BMC Bioinformatics. 2008 Apr 28;9:218. doi: 10.1186/1471-2105-9-218 (PMC2390542; doi:10.1186/1471-2105-9-218)
Supplement: Additional file 2 — Matrix visualization toolkit in vTk. [file 1471-2105-9-218-S2.zip › visMat/fileHandler.tcl]

package provide fileHandler 1.0
namespace eval fileHandler {
	#For filehandling activities

	# Procedure that causes the previous window to be closed and a
	# new one to be instantiated
	proc closePreviousWindow { window procName } {
		destroy $window
		#call next procedure
		$procName
	}

	proc getSource {} {
		#allow user to select source file; default format is a text file
		set type {
		    {{Comma Separated Values Files}       {.csv}}
		    {{Text Files}       {.txt}}
		}

		global fileSource
		global fileName
		
		set fileName [tk_getOpenFile -initialdir $fileSource -filetypes $type]

		#read file contents, then close it after copying to data variable
		if {$fileName != ""} {
			set fileSource [file dirname $fileName]
			openSource fileSource
		}
	}

	proc openfile {} {
		#open file
		set answer [tk_messageBox -title "Graph Generator" -message "You need to have an \
			application for reading PDF files. Proceed?" -type yesno -icon question]

		switch -- $answer {
		    yes {
			set types {
			    {{PostScript Files}	{.ps}}
			    {{PDF files}       {.pdf}}
			}
			
			global fileSource
			set fileName [tk_getOpenFile -title "Open Results File" -initialdir $fileSource \
				-filetypes $types]
			set fileSource [file dirname $fileName]


			if {$fileName != ""} {		
				set fileSource [file dirname $fileName]
				tk_messageBox -title "Graph Generator" -message "You must now specify \
					the location of your PDF reader"

				set type {
					{{Executable Files}	{*.exe}}
				}
				  
				set pdfReaderPath [tk_getOpenFile -title "Launch PDF reader" -filetypes $type]
				if { $pdfReaderPath != "" } {
					exec $pdfReaderPath $fileName
				}
			}
		    }
		}
	}

	proc new {} {
			#for creating another instance of the graph generator
			#is this possible?

			global matrixType
			toplevel .new
			message .new.m -width 5i -bd 2 \
			-text "Choose matrix type"
			grid .new.m -columnspan 5

			#choices
			radiobutton .new.r1 -text "Hydrophilicity" -variable matrixType -value 1
			radiobutton .new.r2 -text "Size and Polarizability" -variable matrixType -value 2
			radiobutton .new.r3 -text "Charge and Polarity" -variable matrixType -value 3
			.new.r1 select

			grid .new.r1 -row 2 -column 1 -sticky nsew
			grid .new.r2 -row 3 -column 1 -sticky nsew
			grid .new.r3 -row 4 -column 1 -sticky nsew

			button .new.b -text "OK" \
				-command "fileHandler::closePreviousWindow .new fileHandler::getSource"
			button .new.b1 -text "Cancel" -command exit
			grid .new.b -row 5 -column 1
			grid .new.b1 -row 5 -column 2
	}


	proc openSource { fileSource } {
		global fileName
		global graphType
		global data

		#read contents of file
		set retcd [ catch { set dataSource [open $fileName "r"] } ]

		#Display error message if file cannot be opened
		if {$retcd == 1} {	
		   set result [tk_messageBox -title "VW.TCL -- File Open Error Message" -type ok\
		   -icon error -message "Error Opening File: $fileName.\n"]
		}
			

		if {$retcd == 0} {
		   set data [read $dataSource]
		   close $dataSource
			parseData::parseCSV
		}
	}

	proc exitpgm {} {
		set answer [tk_messageBox -title "visMat" -message "Quit visMat?" \
			-type yesno -icon question]
		switch -- $answer {
		    yes exit
		}
	}
}
