# Supplementary material for: An efficient visualization tool for the analysis of protein mutation matrices
Source: BMC Bioinformatics. 2008 Apr 28;9:218. doi: 10.1186/1471-2105-9-218 (PMC2390542; doi:10.1186/1471-2105-9-218)
Supplement: Additional file 2 — Matrix visualization toolkit in vTk. [file 1471-2105-9-218-S2.zip › visMat/haHydrophilicityMatrix.csv]

0	0	0	0	0	0	0	0	0.00617284	0	0	0	0	0	0	0	0	0	0.00308642	0
0	0	0.219135802	0.151234568	0.138888889	0.070987654	0	0.070987654	0.311728395	0	0	0.24691358	0	0.00308642	0.179012346	0.00308642	0	0	0	0
0	0.018518519	0	0.00617284	0	0.00308642	0	0	0	0	0	0	0.00617284	0	0.00617284	0	0	0	0	0
0	0.188271605	0.009259259	0	0.25308642	0.50617284	0	0	0.262345679	0.24691358	0	0	0.00617284	0.021604938	0	0	0	0	0.077160494	0
0	0.027777778	0	0.040123457	0	0.12962963	0	0	0.058641975	0.00308642	0	0	0	0	0	0	0	0	0	0
0	0.018518519	0	0.654320988	0	0	0	0	0.200617284	0.00308642	0	0	0	0	0.00308642	0	0	0.25	0	0
0	0	0	0	0	0	0	0	0	0	0.00308642	0	0	0	0.00617284	0.009259259	0	0	0	0
0	0.00617284	0	0	0	0	0	0	0	0	0	0.00308642	0	0	0.388888889	0	0	0	0.00617284	0
0	0	0.055555556	0.021604938	0	0.472222222	0.24691358	0.00308642	0	0.216049383	0	0	0.009259259	0.00308642	0.342592593	0.00308642	0	0.00308642	0	0.179012346
0	0	0	0.046296296	0	0.160493827	0	0	0.021604938	0	0	0	0	0	0.015432099	0	0.141975309	0.141975309	0	0
0.00308642	0	0	0	0	0	0	0	0	0	0	0	0	0	0.00308642	0	0	0	0	0
0	0.00308642	0	0	0	0	0	0.00617284	0.00617284	0	0	0	0	0	0	0.00308642	0	0.25308642	0.033950617	0
0	0	0	0	0	0	0	0	0.012345679	0	0	0.00617284	0	0	0	0	0	0.00617284	0	0
0	0.00617284	0.00617284	0.015432099	0.00617284	0.00308642	0	0	0.24691358	0.148148148	0	0.021604938	0.00617284	0	0.012345679	0	0.018518519	0.222222222	1	0
0	0.021604938	0.012345679	0.00308642	0	0	0	0.25308642	0.12345679	0.145061728	0.25308642	0	0.098765432	0.00617284	0	0	0.466049383	0.00308642	0.00308642	0.327160494
0	0	0	0.00617284	0.00617284	0.12962963	0	0.00308642	0	0	0	0.348765432	0	0.018518519	0	0	0	0	0	0.00617284
0	0.037037037	0	0.009259259	0	0	0.00617284	0	0.00617284	0.012345679	0	0.015432099	0.00308642	0.037037037	0.24382716	0.030864198	0	0	0	0.132716049
0.00617284	0	0	0	0	0.00308642	0	0	0.058641975	0	0	0	0.104938272	0.070987654	0	0	0.018518519	0	0.00617284	0.216049383
0	0	0	0	0	0	0	0	0.348765432	0.018518519	0.018518519	0	0.015432099	0.780864198	0.154320988	0	0.00617284	0.018518519	0	0
0	0	0	0	0	0.00308642	0	0	0	0	0	0	0.188271605	0.148148148	0.179012346	0.00308642	0.197530864	0.015432099	0	0
