# Supplementary material for: An efficient visualization tool for the analysis of protein mutation matrices
Source: BMC Bioinformatics. 2008 Apr 28;9:218. doi: 10.1186/1471-2105-9-218 (PMC2390542; doi:10.1186/1471-2105-9-218)
Supplement: Additional file 2 — Matrix visualization toolkit in vTk. [file 1471-2105-9-218-S2.zip › visMat/parseData.tcl]

package provide parseData 1.0
namespace eval parseData {	
	proc parseCSV { } {
		 global true
	    global data
		 global finalData
	    set data [split $data "\n"]
		
		set counter 0
	   foreach line $data {
			set line [split $line ","]

			#for each data point, construct the triplet of the form:
			# $x $y $frequency

			for { set x 0 } { $x < 20 } {incr x } {
				append finalData " { $x, $counter, [lindex $line $x] } "
			}

			incr counter
	    }	  

		 set true 1
		 checkIfTrue
	}

}
