# Supplementary material for: An efficient visualization tool for the analysis of protein mutation matrices
Source: BMC Bioinformatics. 2008 Apr 28;9:218. doi: 10.1186/1471-2105-9-218 (PMC2390542; doi:10.1186/1471-2105-9-218)
Supplement: Additional file 2 — Matrix visualization toolkit in vTk. [file 1471-2105-9-218-S2.zip › visMat/pkgIndex.tcl]

package ifneeded fileHandler 1.0 [list source [file join $dir fileHandler.tcl]]
package ifneeded parseData 1.0 [list source [file join $dir parseData.tcl]]
