# Supplementary material for: An efficient visualization tool for the analysis of protein mutation matrices
Source: BMC Bioinformatics. 2008 Apr 28;9:218. doi: 10.1186/1471-2105-9-218 (PMC2390542; doi:10.1186/1471-2105-9-218)
Supplement: Additional file 2 — Matrix visualization toolkit in vTk. [file 1471-2105-9-218-S2.zip › visMat/visMat.tcl]

#required packages
lappend auto_path .
package require vtk
package require vtkinteraction
package require fileHandler 1.0
package require parseData 1.0

vtkRenderer ren1 
ren1 SetBackground 0.1 0.2 0.4

#global variables
# set source - working directory + file name
set fileSource [pwd]

#data = raw data; finalData = processed data!
#type = data arrangement
global fileSource
global fileName
global data
global finalData
global type
global upper_limit
global lower_limit
global matrixType
global true
global displayLabels

#some default values
set lower_limit 0.3
set upper_limit 0.8
set matrixType 1
set true 0

vtkLookupTable lut
lut SetNumberOfColors 256
lut SetHueRange $lower_limit $upper_limit
lut Build

vtkLegendBoxActor lBar
lBar SetNumberOfEntries 1
lBar SetEntryString 0 "Mutation matrix"
lBar SetWidth 0.8
lBar SetHeight 0.06
lBar SetPosition 0.1 0.92
lBar BorderOff

vtkLegendBoxActor lBar1
lBar1 SetNumberOfEntries 1
lBar1 SetWidth 0.3
lBar1 SetHeight 0.06
lBar1 SetPosition 0.15 0.88
lBar1 BorderOff


if { $matrixType == 1 } {
	lBar1 SetEntryString 0 "Increasing hydrophilicity -----------------------> "
}

if { $matrixType == 2 } {
	lBar1 SetEntryString 0 "Increasing size and polarizability -----------------------> "
}

if { $matrixType == 3 } {
	lBar1 SetEntryString 0 "Increasing charge and polarity -----------------------> "
}


vtkScalarBarActor cBar
cBar SetLookupTable lut
cBar SetOrientationToHorizontal
cBar SetWidth 0.8
cBar SetHeight 0.1
cBar SetPosition 0.1 0.01


ren1 AddActor lBar
ren1 AddActor cBar

#call function to get data - no frills!
fileHandler::new

proc displayLabels {} {
	ren1 AddActor lBar1
}

proc checkIfTrue { } {
	global true
	if { $true == 1 } {
		display
	}
}

proc setGrid { aa type } {
	#create array for each property
	append hydrophilicity "0.24,3.52,3.05,3.98,0.84,1.75,3.11,2.05,2.47,-3.89,-4.28,2.29,-2.85,-4.22,\
		-1.66,2.39,0.75,-4.36,-2.54,-2.59"

	append sizeAndPolarizability "-2.32,2.5,1.62,0.93,-1.67,0.5,0.26,-4.06,1.95,-1.73,-1.3,0.89,-0.22,\
		1.94,0.27,-1.07,-2.18,3.94,2.44,-2.64"

	append chargeAndPolarity "8.1,10.5,11.6,13,5.5,10.5,12.3,9,10.4,5.2,4.9,11.3,5.7,5.2,8,9.2,8.6,\
		5.4,6.2,5.9"

	#sort arrays, then use function to generate integral equivalents as a basis for the grid points
	set hydrophilicity [lsort -real [split $hydrophilicity ","] ]
	set sizeAndPolarizability [lsort -real [split $sizeAndPolarizability ","]]
	set chargeAndPolarity [lsort -real [split $chargeAndPolarity ","]]

	#generate integer equivalents of each property
	#get minimum values per array, and add the |value| + 1 to all values, if the first value is
	#negative
	set minH [lindex $hydrophilicity 0]
	set minSP [lindex $sizeAndPolarizability 0]
	set minCP [lindex $chargeAndPolarity 0]

	if { $minH < 0 } {
		set absMinH [expr abs ($minH) + 1 ]

		#then loop through individual arguments and add the same value to all of these
		#include a comma in the final list to allow easy manipulation; convert these to
		#integer values as well
		for { set i 0 } { $i < 20 } { incr i } {
			append finalHydrophilicity [expr [expr $absMinH + [lindex $hydrophilicity $i]] * 100 ]
			if { $i < 19 } {
				append finalHydrophilicity ","
			}
		}
	}

	if { $minSP < 0 } {
		set absMinSP [expr abs ($minSP) + 1 ]

		#then loop through individual arguments and add the same value to all of these
		#include a comma in the final list to allow easy manipulation; convert these to
		#integer values as well
		for { set i 0 } { $i < 20 } { incr i } {
			append finalSizeAndPolarizability [expr [expr $absMinSP + [lindex $sizeAndPolarizability $i]] * 100 ]
			if { $i < 19 } {
				append finalSizeAndPolarizability ","
			}
		}
	}

	#for charge and polarity, it's evident that the minimum is a positive number, so
	#one only has to convert these to integer equivalents
	for { set i 0 } { $i < 20 } { incr i } {
		append finalChargeAndPolarity [expr [lindex $chargeAndPolarity $i] * 70 ]
		if { $i < 19 } {
			append finalChargeAndPolarity ","
		}
	}

	#split the lists
	set finalHydrophilicity [split $finalHydrophilicity ","]
	set finalSizeAndPolarizability [split $finalSizeAndPolarizability ","]
	set finalChargeAndPolarity [split $finalChargeAndPolarity ","]

	#use user-defined parameters to return the appropriate number
	if { $type == 1 } {
		set u [lindex $finalHydrophilicity $aa]
	}

	if { $type == 2 } {
		set u [lindex $finalSizeAndPolarizability $aa]
	}

	if { $type == 3 } {
		set u [lindex $finalChargeAndPolarity $aa]
	}

	return $u
}

proc displayAxis {} {
}

proc display {} {
	global fileSource
	global fileName
	global data
	global finalData
	global type
	global upper_limit
	global lower_limit
	global matrixType


	#create grid using the points
	set currentStart 0
	set counter 0
	for {set i 0} {$i < 20} {incr i 1} {
			 #counter independent of loop controlers
			 #append all x and y values to arrays that will be manipulated to generate
			 #the next points

			 set counter1 [expr $counter + 20]
			 set currentPointSet [expr $currentStart + [setGrid $i $matrixType]]
			 append yPoints $currentPointSet
			 if { $i < 19 } {
				append yPoints ","
			 }
			 
			 set currentStart [ expr $currentStart + [setGrid $i $matrixType] ]
			 incr counter 1
	}

	#split yPoints
	set yPoints [lsort -real [split $yPoints ","] ]

	#dimensions
	set MX [expr int([lindex $yPoints 19])]
	set MY [expr int([lindex $yPoints 19])]

	vtkDoubleArray att
	att SetNumberOfComponents 1
	att SetNumberOfTuples 400
	vtkPoints base

	#parse the data and use these as the basis for the grid that will form the points
	#scores should give the frequency for each point...
	set nc -1
	foreach line $finalData {
		set line [split $line ","]
		base InsertNextPoint [lindex $yPoints [lindex $line 0]] [expr 0 - \
			[lindex $yPoints [lindex $line 1]]] [lindex $line 2] 		
		att InsertComponent [incr nc] 0 [lindex $line 2]
	}

	vtkStructuredGrid data
	data SetDimensions $MX $MY 1
	data SetPoints base
	eval [data GetPointData] SetScalars att

	vtkDataSetMapper dMap
	dMap SetInput data
	dMap SetScalarRange 0 1
	dMap SetLookupTable lut

	vtkSphereSource sph 
	sph SetRadius 900
	sph SetThetaResolution 8
	sph SetPhiResolution 8

	vtkGlyph3D glyphs 
	glyphs SetInput data
	glyphs SetSource [sph GetOutput]
	glyphs SetScaleModeToDataScalingOff
	glyphs SetScaleFactor 0.8 

	#note that all data are normalized to have a highest value of 1
	vtkPolyDataMapper mapper
	mapper SetScalarRange 0 1
	mapper SetLookupTable lut
	mapper SetInput [glyphs GetOutput]

	vtkActor acts
		 [acts GetProperty] SetSpecularColor 1 1 1
		 [acts GetProperty] SetSpecular 0.1
		 [acts GetProperty] SetSpecularPower 30
		 [acts GetProperty] SetAmbient 0.1
		 [acts GetProperty] SetDiffuse 0.85

	acts SetMapper mapper
	ren1 AddActor acts

	#display axes
	vtkAxes axes
	axes SetOrigin 0 [expr (0 - [lindex $yPoints 19]) - 3000] 0
	axes SetScaleFactor 1000
	axes ComputeNormalsOff
	vtkPolyDataMapper axesMapper
	axesMapper SetInputConnection [axes GetOutputPort]
	vtkActor axesActor
	axesActor SetMapper axesMapper
	ren1 AddActor axesActor

	vtkRenderWindow renWin
	renWin AddRenderer ren1
	renWin SetSize 500 500

	#for updating the hues... this is a bit slow, though
	proc updateHues { x } {
		global upper_limit
		global lower_limit
		lut SetHueRange $lower_limit $upper_limit
		dMap SetLookupTable lut
		mapper SetLookupTable lut
	}

	#frame and canvas elements for embedding vtk application contents
	#in a tcl frame

	# We set the window manager (wm command) so that it registers a
	# command to handle the WM_DELETE_WINDOW protocal request..
	toplevel .visMat \
		-visual best
	wm protocol .visMat WM_DELETE_WINDOW ::vtk::cb_exit

	frame .visMat.ren
	frame .visMat.controls
	pack .visMat.controls \
			  -side right -anchor n \
			  -padx 3 -pady 3


	#add menu
	menubutton .visMat.file -text File -menu .visMat.file.menu
	pack .visMat.file -side top -anchor nw

	menu .visMat.file.menu 
	.visMat.file.menu add command -label Quit -command fileHandler::exitpgm

	#incorporate display from vtk
	pack .visMat.ren \
			  -anchor n \
			  -expand t -fill both

	vtkTkRenderWidget .visMat.ren.rw \
			  -rw renWin \
			  -width 500 \
			  -height 600

	::vtk::bind_tk_render_widget .visMat.ren.rw

	# add other controllers
	scale .visMat.controls.s1 \
			  -label "LUT lower limit:" \
			  -orient horizontal \
		-length 150 \
			  -from 0.00 -to 1.0 -resolution 0.05 \
		-variable lower_limit \
		-command "updateHues" \
			  -highlightthickness 0

	scale .visMat.controls.s2 \
			  -label "Lut upper limit:" \
			  -orient horizontal \
		-length 150 \
			  -from 0.00 -to 1.0 -resolution 0.05 \
		-variable upper_limit \
		-command "updateHues" \
			  -highlightthickness 0

	pack .visMat.controls.s1 .visMat.controls.s2 \
			  -side top \
			  -anchor w -padx 5 -pady 6


	button .visMat.controls.labels \
			  -text "Display Labels" \
			  -command displayLabels

	pack .visMat.controls.labels \
			  -side top \
			  -padx 5 -pady 6 \
			  -expand 1 -fill both


	pack .visMat.ren.rw \
			  -expand t -fill both

}

wm withdraw .
